# Supplementary material for: Dataset on the role of endoglin expression on melanin production in murine melanoma and on the influence of melanin on optical imaging
Source: Data Brief. 2018 Aug 31;20:1048–52. doi: 10.1016/j.dib.2018.08.110 (PMC6138937; doi:10.1016/j.dib.2018.08.110)
Supplement: Supplementary file 1 — Supporting information [file mmc1.zip]

Archive with 9 entries (9 files):
- coi_disclosure form Kollmeier_DIB.pdf
- coi_disclosure form Kontermann_DIB.pdf
- coi_disclosure form Steiniger_DIB.pdf
- coi_disclosure form Tansi_DIB.pdf
- coi_disclosure form Teichgraeber_DIB.pdf
- coi_disclosure form_Fahr_DIB.pdf
- coi_disclosure form_Hilger_DIB.pdf
- coi_disclosure form_ICMJE_Rüger_DIB.pdf
- coi_disclosure form_Rabenhold_DIB.pdf
